# Supplementary material for: Prebiotic-like Effects of Proanthocyanidin-Rich Aronia Extract Supplementation on Gut Microbiota Composition and Function in the Twin-M-SHIME® Model
Source: Pharmaceuticals (Basel). 2025 May 25;18(6):793. doi: 10.3390/ph18060793 (PMC12196067; doi:10.3390/ph18060793)
Supplement: Supplementary file 1 [file pharmaceuticals-18-00793-s001.zip]

Archive with 1 entries (1 files):
- pharmaceuticals-3643195-supplementary.pdf
